# Supplementary material for: Safety range of free valproic acid serum concentration in adult patients
Source: PLoS One. 2020 Sep 2;15(9):e0238201. doi: 10.1371/journal.pone.0238201 (PMC7467252; doi:10.1371/journal.pone.0238201)
Supplement: S1 File — (XLS) [file pone.0238201.s001.xls]

## Sheet: 工作表1
Number	Sex	Gender	OPD/UDD	Department	Age(y/o)	BW(Kg)	BH(cm)	Underlying disease	CKD	Indication	Valproic acid formulation	Dosage	Dosing interval	Dosing interval code	Route	Daily dose (mg/kg/day)	Baseline BUN mg/dL	Baseline CRE mg/dL	Baseline ALT(U/L)	Baseline ammonia(μmol/L)	Baseline platelet (K/μL)	Baseline liver diseases(Y=1, N=0)	Timing of detection	Sepsis or shock	Albumin(g/dL)	T-bilirubin(mg/dL)	BUN(mg/dL)	pH	Total-form(mcg/mL)	Adj. total-form(mcg/mL)	Free-form(mcg/mL)	Free form fraction(%)	Est. ADJ. Free form	Est. Free form(10%)	Est. Free form(6.5%)	Side effects	Tremor	NH3	ALT	Platelet	Followed up ALT(U/L)	Followed up ammonia	Followed up platelet	Seizure	Adjust dosing	Shift medication	combine other AED	How many AEDs	which AEDs
Val 001	M	1	1	4	64	91	172	OHCA	0	1	0	800	6	3	0	35.1648	25.3	1	12	31	219	0	0	0	2.4	0.31	25.3	7.397	32.05	114.3	9.38	29.2668	7.4295	3.205	2.08325	0	0	0	0	0	19	31	357	0	0	0	1	1	1
Val 002	M	1	0	1	72	61.5	171.2	TBI	0	1	0	500	8	2	0	24.3902	16.6	1.1	37	28	286	0	0	0	4.2	0.44	16.6		85.82	85.82	13.68	15.9403	5.5783	8.582	5.5783	1	1	0	0	1	28	44	139	0	1	0	0	0	0
Val 003	M	1	1	0	57	76.7	160	ICH with IVH	0	0	0	500	12	1	0	13.0378	15.3	0.8	22	44	359	0	0	0	3.1	0.39	13.5	7.408	32.88	70.82	5.07	15.4197	4.6033	3.288	2.1372	0	0	0	0	0	20	58	476	0	0	1	0	0	0
Val 004	F	0	1	0	48	73.3	158	aSAH	0	0	0	400	8	2	0	16.3711	6.5	0.4	13		443	0	0	0	3.9	0.41	12.7	7.453	26.42	32.1	3.71	14.0424	2.0865	2.642	1.7173	1	0	1	0	0	29	82	600	0	0	1	0	0	0
Val 005	M	1	1	0	69	59.5	161.3	Brain tumor, GBM	0	1	0	600	8	2	0	30.2521	31.6	1.2	37		128	0	1	0	2.8	0.4	24.2	7.463	49.01	131.2	10.93	22.3016	8.528	4.901	3.18565	0	0	0	0	0	50	51	208	1	0	0	1	1	1
Val 006	F	0	1	1	48	55.5	161.5	Brain tumor, lung metastasis	0	0	1	500	12	1	0	18.018	8.3	0.5	8		336	0	0	0	3.5	0.43	16.2		56.45	91.2	9.44	16.7228	5.928	5.645	3.66925	1	0	1	0	0	22	62	229	0	0	0	0	0	0
Val 007	M	1	1	5	49	52	166	Posttherpetic neuralgia	0	4	1	500	12	1	0	19.2308	20.5	5	43		66	0	0	0	2.5	0.84	21.2		35.91	119.33	5.45	15.1768	7.75645	3.591	2.33415	0	0	0	0	0	12	40	28	0	0	0	0	0	0
Val 008	F	0	1	0	70	39	146	Brain tumor, lung metastasis	0	1	2	400	8	2	1	30.7692	7.5	0.4	12		211	0	1	0	3.6	0.31	12.6	7.468	44.12	66.52	5.53	12.534	4.3238	4.412	2.8678	1	0	1	0	0	6	61	216	0	0	0	0	0	0
Val 009	M	1	1	1	59	71.7	166	Brain tumor, high grade	0	0	1	500	12	1	0	13.947	14.6	1	16		294	0	0	0	3.6	0.67	15.8		34.52	52	3.27	9.47277	3.38	3.452	2.2438	1	0	1	0	0	13	79	248	0	0	0	0	0	0
Val 011	F	0	1	5	70	39	146	Brain tumor, lung metastasis	0	1	1	500	8	2	0	38.4615	7.5	0.4	12		211	0	0	0	3.5	0.3	16.3		95.62	154.5	23.31	24.3777	10.0425	9.562	6.2153	0	0	0	0	0	6	30	216	0	2	0	0	0	0
Val 012	F	0	1	0	50	53.2	161.2	Brain tumor, lung metastasis	0	1	1	500	12	1	0	18.797	12.5	0.5	12	48	446	1	0	0	3.2	0.41	17	7.53	52.43	104.9	9.6	18.3101	6.8185	5.243	3.40795	0	0	0	0	0	9	47	275	1	1	0	1	1	1
Val 013	F	0	1	1	50	53.2	161.2	Brain tumor, lung metastasis	0	1	2	400	8	2	1	22.5564	12.5	0.5	12	48	446	1	0	0	3.3	0.41	9.7		52.02	96.8	8.97	17.2434	6.292	5.202	3.3813	0	0	0	0	0	9	48	275	0	0	0	1	2	5
Val 014	M	1	1	5	65	71.1	169.5	Brain tumor, atypical meningioma	0	1	2	1000	6	3	1	56.2588	11.1	0.6	29	29	331	0	0	2	2.9	0.38	20.3	7.451	46.41	115.7	8.99	19.3708	7.5205	4.641	3.01665	0	0	0	0	0	15	50	204	1	0	0	1	6	6
Val 015	M	1	1	0	71	86.4	179.6	Braun tumor, lung metastasis	0	0	2	400	8	2	1	24.3	13.4	1.1	31	52	221	0	2	0	2.8	0.47	23.8	7.474	52.55	140.7	9.6	18.2683	9.1455	5.255	3.41575	1	0	1	0	1	28	60	123	0	0	0	0	0	0
Val 016	M	1	1	5	65	71.15	169.5	Brain tumor, atypical meningioma	0	1	2	1000	6	3	1	56.2193	11.1	0.6	29	29	331	0	0	2	2.8	0.26	13.8	7.434	58.26	156	11.2	19.2242	10.14	5.826	3.7869	0	0	0	0	0	13	50	138	0	0	0	1	6	6
Val 017	M	1	1	0	71	86.4	179.6	Braun tumor, lung metastasis	0	0	2	400	8	2	1	13.8889	13.4	1.1	31	52	221	0	0	0	3.1	0.43	35.1	7.462	36.41	78.4	7.1	19.5001	5.096	3.641	2.36665	1	0	1	0	0	43	63	172	0	0	1	0	0	0
Val 018	M	1	0	1	72	61.5	171.2	TBI	0	1	0	500	8	2	0	24.3902	16.6	1.1	37	28	286	0	0	0	3.9	1	15.9		95.64	116.2	19.29	20.1694	7.553	9.564	6.2166	1	1	0	0	1	44	44	130	0	0	0	0	0	0
Val 019	F	0	1	5	70	39.9	146	Brain tumor, lung metastasis	0	1	1	500	12	1	0	25.0627	7.5	0.4	12		211	0	0	0	3.2	0.28	13.1		69.68	139.4	13.63	19.5608	9.061	6.968	4.5292	0	0	0	0	0	6	30	216	0	0	0	0	0	0
Val 021	F	0	1	4	96	49.35	146	TBI	0	2	1	500	12	1	0	20.2634	59.8	1.3	26	27	374	0	0	0	2.7	0.4	33.5	7.447	56.42	162.3	13.1	23.2187	10.5495	5.642	3.6673	0	0	0	0	0	15	33	248	0	0	0	0	0	0
Val 022	F	0	1	4	96	54.7	146	TBI	0	2	0	500	12	1	0	18.2815	59.8	1.3	26	27	374	0	0	0	3.2	0.48	49.1	7.488	41.86	83.72	6.54	15.6235	5.4418	4.186	2.7209	0	0	0	0	0	17	51	309	0	1	0	0	0	0
Val 023	F	0	1	0	66	63.6	148	SAH	0	0	0	400	8	2	0	18.8679	7.5	0.6	23	48	193	0	0	0	3.5	0.54	21.9	7.484	58.26	94.1	11.18	19.1898	6.1165	5.826	3.7869	0	0	0	0	0	23	48	206	0	2	0	0	0	0
Val 025	M	1	1	5	65	69.75	169.5	Brain tumor, atypical meningioma	0	1	0	1000	6	3	0	57.3477	11.1	0.6	29	29	331	0	0	2	2.8	0.39	17.9		78.71	210.7	21.18	26.9089	13.6955	7.871	5.11615	1	0	0	0	1	10	63	105	0	2	0	1	6	6
Val 026	M	1	0	1	59	58.2	167.4	ICH	0	0	1	500	12	1	0	17.1821	15	0.9		49	186	0	0	0	4.4		15		66.16	66.16	8.16	12.3337	4.3004	6.616	4.3004	1	1	0	0	0	NA	45	186	0	0	0	1	1	1
Val 027	M	1	1	5	65	69.75	169.5	Brain tumor, atypical meningioma	0	1	0	600	6	3	0	34.4086	11.1	0.6	29	29	331	0	0	2	2.8	0.34	17		40.04	107.2	8.04	20.0799	6.968	4.004	2.6026	0	0	0	0	0	19	63	322	0	0	0	1	6	6
Val 028	F	0	1	4	78	50	152	OHCA	0	2	2	800	8	2	1	48	15.4	0.2	17	50	337	0	0	2	2.8	0.33	5.3	7.443	106.36	284.7	34.68	32.6062	18.5055	10.636	6.9134	1	0	1	1	0	130	63	241	2	2	0	1	5	3
Val 031	F	0	1	0	58	66.6	158	SAH	0	0	0	600	8	2	0	27.027	11	0.8	18	35	329	0	0	0	3.7	0.34	16.8	7.437	22.69	31.8	2.57	11.3266	2.067	2.269	1.47485	1	0	1	0	0	25	63	430	0	0	0	0	0	0
Val 032	F	0	1	4	78	50	152	OHCA	0	2	2	600	8	2	1	36	15.4	0.2	17	50	337	0	0	2	2.8	0.39	6.6	7.494	88.37	236.6	20.98	23.7411	15.379	8.837	5.74405	1	0	1	0	0	35	134	211	0	0	0	1	4	3
Val 033	M	1	1	5	95	51.7	152.8	Prostate cancer, Gross hematourea	0	2	0	600	8	2	0	34.8162	25.9	0.7	15	48	122	0	1	0	2.6	0.64	19	7.481	35.2	108.8	6.92	19.6591	7.072	3.52	2.288	1	0	0	0	1	15	48	124	1	0	0	1	1	1
Val 034	F	0	1	4	96	54.7	146	TBI	0	2	0	600	12	1	0	21.9378	59.8	1.3	26	27	374	0	0	0	3	0.41	44.6	7.458	55.3	127.6	9.43	17.0524	8.294	5.53	3.5945	0	0	0	0	0	12	46	362	1	0	0	0	0	0
Val 035	F	0	1	0	66	63.6	148	SAH	0	0	0	400	12	1	0	12.5786	7.5	0.6	23	48	193	0	0	0	3.2	0.54	12.9	7.466	26.49	53	4.21	15.8928	3.445	2.649	1.72185	0	0	0	0	0	55	53	303	0	0	0	0	0	0
Val 036	F	0	1	4	78	50	152	OHCA	0	2	2	600	8	2	1	36	15.4	0.2	17	50	337	0	0	2	2.9	0.31	10.2	7.207	25.21	62.8	3.06	12.138	4.082	2.521	1.63865	1	0	1	0	0	23	63	170	0	3	0	1	3	3
Val 037	M	1	1	5	95	51.7	152.8	Prostate cancer, Gross hematourea	0	2	0	600	8	2	0	34.8162	25.9	0.7	15	48	122	0	1	0	2.5	0.33	8.9	7.472	30.39	101	6.59	21.6848	6.565	3.039	1.97535	1	0	1	0	0	16	66	171	1	1	0	1	1	1
Val 038	M	1	1	5	95	51.7	152.8	Prostate cancer, Gross hematourea	0	2	0	600	6	3	0	46.4217	25.9	0.7	15	48	122	0	1	0	3.3	0.51	16.6	7.425	45.96	85.6	5.53	12.0322	5.564	4.596	2.9874	1	0	1	0	0	14	62	151	1	1	0	1	1	1
Val 039	M	1	1	5	95	51.7	152.8	Prostate cancer, Gross hematourea	0	2	0	700	6	3	0	54.1586	25.9	0.7	15	48	122	0	1	0	3.2	0.41	20.4	7.392	47.82	95.6	9.59	20.0544	6.214	4.782	3.1083	1	0	1	0	1	16	71	133	0	0	0	1	1	1
Val 040	F	0	1	1	36	55.7	157.2	Moyamoya disease	0	0	1	500	12	1	0	17.9533	14.8	0.6	8		212	0	0	0	3.8	0.62	10.6		83.17	108.8	15.1	18.1556	7.072	8.317	5.40605	0	0	0	0	0	17	33	177	0	0	0	0	0	0
Val 041	F	0	1	4	65	46.6	156	CVA	0	1	0	500	12	1	0	21.4592	NA	0.7			112	0	0	0	2.6	0.46	17.1	7.487	40	123.7	7.75	19.375	8.0405	4	2.6	1	0	1	0	1	8	74	99	0	0	0	0	0	0
Val 042	M	1	1	5	65	60.1	166	Brain tumor	0	1	0	800	12	1	0	26.6223	13.1	0.6	9	42	187	0	0	0	3.2	0.35	12.8		65.01	130	10.11	15.5515	8.45	6.501	4.22565	0	0	0	0	0	10	56	196	0	2	0	1	1	3
Val 043	M	1	1	4	34	74.7	165	Meningoencephalitis	0	2	2	800	12	1	1	21.419	13.9	1.3	16	36	220	0	0	0	3.3	0.25	13.1	7.472	40.48	75.4	6.24	15.415	4.901	4.048	2.6312	1	0	0	1	0	220	77	218	0	3	1	0	0	1
Val 044	M	1	1	5	74	59.1	160	DM with CKD, CAD	1	3	2	400	8	2	1	20.3046	23.9	1.6	16	25	307	0	0	0	2.7	0.81	38.3	7.408	64.59	185.8	15.92	24.6478	12.077	6.459	4.19835	1	0	1	0	0	13	37	220	0	0	0	0	0	0
Val 045	M	1	1	5	65	60.1	166	Brain tumor	0	1	0	500	12	1	0	16.6389	13.1	0.6	9	42	187	0	0	0	3.1	0.43	11.1		42.08	90.6	8.69	20.6511	5.889	4.208	2.7352	0	0	0	0	0	8	56	254	0	0	0	1	1	3
Val 046	F	0	1	3	45	75.9	--	SAH	0	0	0	400	8	2	0	15.8103	9.1	0.4	17		128	0	0	0	3.2	0.44	11.7	7.474	42.99	86	6.53	15.1896	5.59	4.299	2.79435	0	0	0	0	0	17	47	260	0	0	0	0	0	0
Val 047	M	1	1	1	54	54.9	158	SAH	0	0	0	400	8	2	0	21.8579	6.7	0.6			202	0	0	0	3.1	0.55	14.6	7.47	40.39	87	4.9	12.1317	5.655	4.039	2.62535	0	0	0	0	0	27	56	249	0	0	0	0	0	0
Val 048	M	1	1	5	65	61.8	169.5	Brain tumor, atypical meningioma	0	1	0	800	8	2	0	38.835	11.1	0.6	29	29	331	0	0	0	3.4	0.33	13.6		53.04	92.2	10.43	19.6644	5.993	5.304	3.4476	1	0	1	0	0	21	60	259	0	0	0	1	6	6
Val 049	M	1	1	5	74	59.1	160	DM with CKD, CAD	1	3	2	400	8	2	1	20.3046	23.9	1.6	16	25	307	0	0	0	2.7	0.81	20.9	7.478	61.76	177.7	19.5	31.5738	11.5505	6.176	4.0144	1	0	1	0	0	8	60	217	0	2	0	1	1	1
Val 050	M	1	1	2	78	74	168	Status epilepticus related to meningioma operation	0	1	2	400	8	2	1	16.2162	32.4	1.7	14	59	222	0	1	0	2.9	0.63	25.8	7.563	39.68	98.9	7.67	19.3296	6.4285	3.968	2.5792	0	0	0	0	0	13	45	162	1	1	0	1	2	3
Val 052	M	1	1	2	25	65	170	Brain tumor	0	0	1	500	12	1	0	15.3846	10.3	1.1	13		212	0	0	0	3.5	0.63	10.3		56.4	91.1	8	14.1844	5.9215	5.64	3.666	0	0	0	0	0	13	43	143	0	0	0	0	0	0
Val 053	M	1	1	3	57	87.2	161	Lacunar infarct, CKD	1	0	1	500	12	1	0	11.4679	23.8	1.4	15	73	230	0	0	0	3.3	1.15	11	7.42	46.9	87.3	7.5	15.9915	5.6745	4.69	3.0485	0	0	0	0	0	8	48	214	0	0	0	0	0	0
Val 054	M	1	1	5	72	60	166	AMI with OHCA	0	1	0	500	12	1	0	16.6667	14.5	0.8	28	45	156	0	0	0	2.3	0.47	21.9	7.43	11.2	42.9	2.32	20.7143	2.7885	1.12	0.728	1	0	0	0	1	13	88	137	0	0	0	1	1	1
Val 055	M	1	1	5	72	60	166	AMI with OHCA	0	1	0	400	8	2	1	20	14.5	0.8	28	45	156	0	0	0	3.1	0.47	14.2	7.505	37.64	81.1	6.65	17.6674	5.2715	3.764	2.4466	0	0	0	0	0	13	88	141	0	3	0	1	1	1
Val 056	M	1	1	0	36	80.2	167.2	ICH with IVH, ESRD	1	0	0	400	8	2	0	14.9626	87.4	17.2	6	34	166	0	0	0	3.2	0.31	96.5	7.217	23.18	46.4	10.76	46.4193	3.016	2.318	1.5067	0	0	0	0	0	<3	37	167	0	0	0	0	0	0
Val 057	F	0	1	0	39	80.5	156.5	Mayoma disease	0	2	0	400	8	2	0	14.9068	26.4	0.8	9		310	0	0	0	2.9	0.52	14.3	7.453	23.58	58.8	3.8	16.1154	3.822	2.358	1.5327	0	0	0	0	0	8	59	355	0	0	0	1	1	1
Val 058	F	0	1	0	39	78.9	156.5	Mayoma disease	0	2	0	400	8	2	0	15.2091	26.4	0.8	9		310	0	0	0	3	0.45	32.1	7.418	24.13	55.7	3.21	13.3029	3.6205	2.413	1.56845	0	0	0	0	0	6	59	443	0	0	0	1	1	1
Val 059	M	1	1	0	36	80.2	167.2	ICH with IVH, ESRD	1	0	0	400	8	2	0	14.9626	87.4	17.2	6	34	166	0	0	0	3.2	0.27	102.6	7.353	28.65	57.3	11.43	39.8953	3.7245	2.865	1.86225	0	0	0	0	0	4	51	162	0	0	0	0	0	0
Val 060	M	1	1	0	67	53.4	167	ICH	0	1	0	400	12	1	0	14.9813	31.7	1.6	18	34	174	0	0	0	3.1	0.68	32	7.472	31.23	67.3	4.51	14.4412	4.3745	3.123	2.02995	1	0	1	0	0	NA	68	166	0	0	0	1	2	6
Val 061	M	1	1	5	76	64.1	169	CVA, ESRD	1	2	2	600	8	2	1	28.0811	74.7	5.9	15	32	162	0	0	0	2.9	0.42	73.9	7.39	42.77	106.6	14.13	33.0372	6.929	4.277	2.78005	0	0	0	0	0	9	32	162	1	0	0	1	1	1
Val 062	M	1	1	0	39	86.1	184	Brain tumor	0	0	0	500	12	1	0	11.6144	13.7	0.9	28		251	0	0	0	3.1	0.51	12.4	7.492	20.48	44.1	2.41	11.7676	2.8665	2.048	1.3312	1	0	1	1	0	145	52	455	0	3	1	0	0	0
Val 063	M	1	1	5	88	59	170	UTI, Seizure	0	2	0	300	12	1	0	10.1695	55.2	3.1	17	52	207	0	2	0	2.7	0.25	78.2	7.394	20.27	58.3	6.73	33.2018	3.7895	2.027	1.31755	0	0	0	0	0	17	47	257	0	1	0	0	0	0
Val 064	M	1	1	5	76	64.1	169	CVA, ESRD	1	2	2	600	8	2	1	28.0811	74.7	5.9	15	32	162	0	0	0	2.9	0.42	85.3	7.432	47.06	117.3	13.6	28.8993	7.6245	4.706	3.0589	0	0	0	0	0	10	29	195	0	0	0	1	1	1
Val 065	F	0	1	5	89	35.8	145.3	Brain tumor, CKD	1	3	0	500	24	0	0	13.9665	24	1.5	10	26	115	1	1	0	2.7	0.65	14.3		42.36	121.9	11.1	26.204	7.9235	4.236	2.7534	0	0	0	0	0	8	26	181	0	0	0	0	0	0
Val 066	F	0	1	5	29	62.9	160	Bilateral cerebral infarction, Alpha thalessemia	0	2	2	400	8	2	1	19.0779	10.7	0.3	32		296	0	0	0	3.3	1.06	4.5		40.7	75.8	5.35	13.145	4.927	4.07	2.6455	1	0	0	0	0	8	50	260	1	1	0	0	0	0
Val 067	F	0	1	5	29	62.9	160	Bilateral cerebral infarction, Alpha thalessemia	0	2	2	400	6	3	1	25.4372	10.7	0.3	32		296	0	0	0	3.3	1.55	9.3		56.31	104.8	8.08	14.3491	6.812	5.631	3.66015	1	0	1	0	0	6	61	310	1	0	0	0	0	0
Val 068	F	0	1	0	89	55.2	160	Breast cancer, type A aortic dissection	0	2	2	400	8	2	1	21.7391	56.3	1.1	10		115	0	1	0	3.1	1.68	98.4	7.545	68.58	147.7	19.09	27.8361	9.6005	6.858	4.4577	1	0	0	1	1	152	52	61	2	0	0	1	1	1
Val 069	M	1	1	5	55	68	170	CVA	0	2	0	400	12	1	0	11.7647	18.2	0.7	11	45	386	0	0	0	2	0.28	47.9	7.4	19.25	91.8	3.79	19.6883	5.967	1.925	1.25125	0	0	0	0	0	12	46	322	0	0	0	0	0	0
Val 070	M	1	1	0	76	54	154	ESRD,SDH	1	1	1	500	12	1	0	18.5185	15.2	3.1	8	34	188	0	1	0	4.1	0.59	53	7.438	46.84	49	9.11	19.4492	3.185	4.684	3.0446	0	0	0	0	0	3	37	182	1	1	0	0	0	0
Val 071	F	0	1	4	67	54.5	156	Breast cancer, brain metastasis	0	2	2	400	12	1	1	14.6789	71.4	1.9	23	45	93	1	0	0	3.1	0.61	71.5	7.443	22.49	48.4	4.5	20.0089	3.146	2.249	1.46185	0	0	0	0	0	26	48	95	3	1	0	1	1	1
Val 072	F	0	1	5	29	61.1	160	Bilateral cerebral infarction, Alpha thalessemia	0	2	0	400	6	3	0	26.1866	10.7	0.3	32		296	0	0	0	3.4	0.92	9.3		65.98	114.7	9	13.6405	7.4555	6.598	4.2887	1	0	1	0	0	7	68	237	0	2	0	0	0	0
Val 073	M	1	1	0	76	54	154	ESRD,SDH	1	1	2	400	8	2	1	22.2222	15.2	3.1	8	34	188	0	0	0	4.1	0.43	63.4	7.401	46.68	48.8	10.06	21.551	3.172	4.668	3.0342	0	0	0	0	0	<3	37	163	0	0	0	0	0	0
Val 074	F	0	1	4	67	54.6	156	Breast cancer, brain metastasis	0	2	2	400	6	3	1	29.304	71.4	1.9	23	45	93	1	0	0	3.1	0.5	81.5	7.466	45.89	98.8	13.55	29.5271	6.422	4.589	2.98285	1	0	0	0	0	16	80	66	0	0	0	1	1	1
Val 075	F	0	1	5	29	61.1	160	Bilateral cerebral infarction, Alpha thalessemia	0	2	0	400	8	2	0	19.6399	10.7	0.3	32		296	0	0	0	3.4	0.92	9.3		39.24	68.2	4.28	10.9072	4.433	3.924	2.5506	0	0	0	0	0	6	56	216	0	0	0	0	0	0
Val 076	F	0	1	0	89	55.2	160	Breast cancer, type A aortic dissection	0	2	0	400	8	2	0	21.7391	56.3	1.1	10		115	0	1	0	3.1	1.17	39.9	7.542	42.9	92.4	15.13	35.2681	6.006	4.29	2.7885	1	0	0	0	1	101	52	84	2	0	0	1	1	1
Val 077	F	0	1	5	67	54.2	156	Breast cancer, brain metastasis	0	2	0	400	8	2	0	22.1402	71.4	1.9	23	45	93	1	0	2	3.4	0.47	71.3	7.387	67.7	117.7	14.99	22.1418	7.6505	6.77	4.4005	1	0	0	0	1	22	39	38	0	2	0	1	1	1
Val 078	M	1	1	0	47	78.6	173	SAH	0	2	2	400	8	2	1	15.2672	11.6	1	14	50	216	0	1	0	3	0.29	10.8		37.45	86.4	4.77	12.737	5.616	3.745	2.43425	0	0	0	0	0	20	44	339	1	1	0	1	1	1
Val 079	F	0	1	4	67	55.2	156	Breast cancer, brain metastasis	0	2	0	400	12	1	0	14.4928	71.4	1.9	23	45	93	1	0	2	2.9	0.91	59.9	7.444	47.37	118.1	14.26	30.1034	7.6765	4.737	3.07905	1	0	0	0	1	19	34	53	0	3	0	1	1	1
Val 080	M	1	1	0	47	78.6	173	SAH	0	2	2	600	8	2	1	22.9008	11.6	1	14	50	216	0	0	0	3	0.29	10.8		43.09	99.04	5.19	12.0446	6.4376	4.309	2.80085	0	0	0	0	0	46	44	512	0	0	0	1	1	1
Val 081	F	0	1	4	72	67.4	150	TBI	0	2	2	400	8	2	1	17.8042	18.1	1	30		175	1	0	0	3.3	1.41	36.1	7.469	72.44	138.2	18.3	25.2623	8.983	7.244	4.7086	1	0	1	0	1	36	91	77	2	0	0	1	2	3
Val 082	M	1	1	4	76	62.9	153	CVA, ESRD	1	1	0	600	8	2	0	28.6169	74.7	5.9	15	32	162	0	0	2	2.8	0.54	85.5	7.657	74.61	199.7	39.5	52.942	12.9805	7.461	4.84965	1	0	0	0	1	10	29	120	0	0	0	1	1	1
Val 083	M	1	1	3	75	73.1	168	Meningoencephalitis	0	1	2	800/400/800	8	2	1	27.3598	25.3	0.7	57	39	330	0	0	0	3	0.22	15.9		51.19	118.13	9.85	19.242	7.67845	5.119	3.32735	1	0	1	0	0	11	60	400	1	0	0	1	3	3
Val 084	M	1	1	4	72	62.1	153	CVA, ESRD	1	1	2	600	8	2	1	28.9855	74.7	5.9	15	32	162	0	0	0	2.9	0.38	85.5	7.402	42.36	105.6	16.67	39.3532	6.864	4.236	2.7534	1	0	0	0	1	12	46	106	0	0	0	1	1	1
Val 085	F	0	1	4	65	48.5	165	Parkinson Disease, Cerebral Infarction	0	0	0	500	12	1	0	20.6186	22.2	0.6	4	35	219	0	0	0	3	0.39	17.6	7.468	73.21	168.9	20.43	27.906	10.9785	7.321	4.75865	1	0	0	0	1	6	44	134	0	2	0	0	0	0
Val 086	M	1	1	3	75	73.1	168	Meningoencephalitis	0	1	2	800/400/800	8	2	1	27.3598	25.3	0.7	57	39	330	0	0	0	2.9	0.15	15.9		34.22	85.3	5.26	15.3711	5.5445	3.422	2.2243	1	0	1	0	0	23	71	392	1	1	0	1	3	3
Val 087	M	1	1	3	75	73.1	168	Meningoencephalitis	0	1	2	800	6	3	1	43.7756	25.3	0.7	57	39	330	0	0	0	3	0.16	24.2		38.71	80.1	5.99	15.474	5.2065	3.871	2.51615	1	0	1	0	0	43	73	397	0	0	0	1	3	3
Val 088	F	0	1	4	65	48.5	165	Parkinson Disease, Cerebral Infarction	0	0	0	400	12	1	0	16.4948	22.2	0.6	4	35	219	0	0	0	2.9	0.34	17.6	7.443	43.59	108.6	6.57	15.0723	7.059	4.359	2.83335	0	0	0	0	0	3	48	199	0	0	0	0	0	0
Val 089	M	1	1	3	85	50.4	160	Epilepsy	0	1	2	400	8	2	1	23.8095	13.5	1	9	36	123	0	0	0	2.7	0.61	10.4		41.55	119.5	8.92	21.4681	7.7675	4.155	2.70075	1	0	1	0	1	8	71	120	1	1	0	1	3	6
Val 090	F	0	1	1	75	51	157	ICH with IVH	0	2	2	400	8	2	1	23.5294	NA	0.5	33	47	254	0	1	0	3.6	0.53	11.2	7.385	104.4	157.4	25.01	23.9559	10.231	10.44	6.786	1	0	0	0	1	17	56	138	0	2	0	0	0	0
Val 091	M	1	1	4	72	62.1	153	CVA, ESRD	1	1	2	1000	8	2	0	48.3092	74.7	5.9	15	32	162	0	0	0	2.3	0.36	55.9		22.66	86.8	8.16	36.0106	5.642	2.266	1.4729	0	0	0	0	0	27	46	115	1	1	0	1	1	1
Val 092	M	1	1	3	85	50.4	160	Epilepsy	0	1	2	800	8	2	1	47.619	13.5	1	9	36	123	0	0	0	2.8	0.27	10.7		54.07	144.7	11.07	20.4735	9.4055	5.407	3.51455	0	0	0	0	0	8	33	162	1	0	0	1	3	6
Val 093	M	1	1	3	40	72.2	180	GBM	0	2	2	600	8	2	1	24.9307	9.7	1	15	46	220	0	1	0	3.5	0.61	17.3	7.461	42.88	69.3	5.57	12.9897	4.5045	4.288	2.7872	1	0	1	0	1	16	70	92	1	1	0	1	3	3
Val 094	M	1	1	4	72	62.1	153	CVA, ESRD	1	1	2	1600	8	2	0	77.2947	74.7	5.9	15	32	162	0	0	0	2.2	0.37	84.8		68.16	281	34.98	51.3204	18.265	6.816	4.4304	1	0	1	0	0	27	72	113	0	2	0	1	1	1
Val 095	M	1	1	3	85	50.4	160	Epilepsy	0	1	2	800	8	2	1	47.619	13.5	1	9	36	123	0	0	0	2.8	0.25	12.4		54.86	146.9	11.02	20.0875	9.5485	5.486	3.5659	0	0	0	0	0	6	50	207	0	0	0	1	3	6
Val 096	M	1	1	4	72	62.1	153	CVA, ESRD	1	1	2	600	8	2	0	28.9855	74.7	5.9	15	32	162	0	0	0	2.2	0.32	95.3		30.11	124.1	13.57	45.0681	8.0665	3.011	1.95715	1	0	1	0	0	36	103	182	0	0	0	1	1	1
Val 097	M	1	1	3	85	50.4	160	Epilepsy	0	1	2	800	8	2	0	47.619	13.5	1	9	36	123	0	0	0	2.8	0.25	13.4		65.58	175.6	14.34	21.8664	11.414	6.558	4.2627	0	0	0	0	1	7	51	112	1	0	0	1	3	6
Val 098	M	1	1	3	85	50.4	160	Epilepsy	0	1	0	600	8	2	0	35.7143	13.5	1	9	36	123	0	0	0	2.8	0.36	15		54.29	145.3	9.93	18.2907	9.4445	5.429	3.52885	1	0	0	0	1	8	57	96	1	0	0	1	3	6
Val 099	M	1	1	3	85	50.4	160	Epilepsy	0	1	0	600	8	2	0	35.7143	13.5	1	9	36	123	0	0	0	2.8	0.37	13.7		56.54	151.4	12.19	21.56	9.841	5.654	3.6751	1	0	0	0	1	7	50	77	0	2	0	1	3	6
Val 100	M	1	1	3	85	50.4	160	Epilepsy	0	1	0	400	8	2	0	23.8095	13.5	1	9	36	123	0	0	1	2.8	0.59	9		79.44	212.7	19.82	24.9496	13.8255	7.944	5.1636	1	0	1	0	1	7	81	72	0	0	0	1	3	6
Val 101	M	1	1	4	63	58.2	160	TBI, Hepatits B	0	1	0	1000	12	1	0	34.3643	19	0.6	18	27	130	1	1	1	2.5	0.55	14.6	7.472	121.45	403.58	57.67	47.4846	26.2327	12.145	7.89425	1	0	1	0	1	20	50	26	2	3	1	1	1	1
Val 102	M	1	1	5	72	63	153	CVA, ESRD	1	1	0	1200	8	2	0	57.1429	74.7	5.9	15	32	162	0	0	0	2	0.32	97		60.63	289.2	33.02	54.4615	18.798	6.063	3.94095	1	0	0	0	1	5	37	117	0	2	0	1	1	1
Val 103	M	1	1	4	74	67.2	166.2	T cell lymphoma with hemaphagocytosis	0	1	2	400	8	2	1	17.8571	45.7	1.4	34	43	121	0	1	0	3.4	0.59	46.8		51.06	88.8	7.32	14.3361	5.772	5.106	3.3189	1	0	0	0	1	27	46	64	0	0	0	0	0	0
Val 104	M	1	1	0	88	64.5	160	TBI, ICH with IVH	0	1	2	400	12	1	0	12.4031	NA	1.4	15	24	193	0	1	0	3.2	0.79	21.3	7.444	59.35	118.7	14.91	25.1222	7.7155	5.935	3.85775	1	0	0	0	1	64	31	125	1	1	0	0	0	0
[truncated: 4 more columns]
